# Supplementary material for: Heritability Analyses Uncover Shared Genetic Effects of Lung Function and Change over Time
Source: Genes (Basel). 2022 Jul 15;13(7):1261. doi: 10.3390/genes13071261 (PMC9316642; doi:10.3390/genes13071261)
Supplement: Supplementary file 1 [file genes-13-01261-s001.zip]

Archive with 1 entries (1 files):
- genes-1732014-supplementary.pdf
